# Supplementary material for: An updated systematic review of the impact of volume of surgery and specialization in Norwood procedure
Source: BMC Pediatr. 2026 Jun 24;26:588. doi: 10.1186/s12887-026-07179-6 (PMC13295233; doi:10.1186/s12887-026-07179-6)
Supplement: Supplementary file 4 — Supplementary Material 4. [file 12887_2026_7179_MOESM4_ESM.xlsx]

## Sheet: OverlapInvestigation
An updated systematic review of the impact of volume of surgery and specialization in Norwood procedure Supplementary File 4: Investigation of potential overlap among studies using data from the same sources (only analyses with the same exposure of interest and the same outcomes were examined)
Data source	Country	Report	Outcome	Exposure	Reported sample	Risk of overlap	Degree of overlap	Risk of bias	Decision	1990	1991	1992	1993	1994	1995	1996	1997	1998	1999	2000	2001	2002	2003	2004	2005	2006	2007	2008	2009	2010	2011	2012	2013	2014	2015	2016	2017	2018	2019	2020
Kids' inpatient database (KID)	US	Berry 2006	In-hospital mortality	Hospital volume	1634	No	NA	Some concerns	Not required
Kids' inpatient database (KID)	US	Hirsch 2008	In-hospital mortality	Hospital volume	624	Yes	1	High risk	Exclude
Kids' inpatient database (KID)	US	Gong 2020	In-hospital mortality	Hospital volume	2872	No	NA	High risk	Not required
Kids' inpatient database (KID)	US	Chauhan 2024	In-hospital mortality	Hospital volume	991	Yes	~50%	High risk	Exclude
Society of Thoracic Surgeons Congenital Heart Surgery Database (STS-CHSD)	US Canada	Hornik 2012/Pasquali 2012	In-hospital mortality	Hospital volume	2557	No	NA	Some concerns	Not required
Society of Thoracic Surgeons Congenital Heart Surgery Database (STS-CHSD)	US Canada	Welke 2009	In-hospital mortality	Hospital volume	1154	Yes	1	Some concerns	Exclude
Society of Thoracic Surgeons Congenital Heart Surgery Database (STS-CHSD)	US Canada	Welke 2023	Operative mortality	Hospital volume	2453	No	NA	Some concerns	Not required
University HealthSystem Consortium (UHC)	US	Gutgesell 2002	In-hospital mortality	Hospital volume	1203	Yes	~18%	Very high risk	Retain
University HealthSystem Consortium (UHC)	US	McHugh 2010/Dean 2013	In-hospital mortality	Hospital volume	1949	Yes	~18%	Some concerns	Retain
SVR Trial	US	Tabbutt 2012	Renal failure	Hospital volume	549	Yes	1	Some concerns	Retain
SVR Trial	US	Chamberlain 2022	Renal failure	Hospital volume	544	Yes	1	Some concerns	Exclude
		- year(s) of data collection
	NA	- not applicable
	US	- United States

## Sheet: RationaleForExclusion
Rationale for excluding analyses from the final synthesis
Data source	Outcome	Explanation
KID	In-hospital mortality	- 100% of the data used by Hirsch et al. (1) were also analyzed by Gong and colleagues (2). - Similarly, approximately half of the data analyzed in the study by Chauhan et al. (3) was also included in the analysis by Gong et al. (2).
STS-CHSD	In-hospital mortality	We excluded the study by Welke et al. 2009 (4) whose entire dataset was analyzed within a larger study of Hornik/Pasquali et al. 2012 (5, 6)
SVR Trial	Renal failure	The analysis by Chamberlain et al. (7) was excluded due to complete data overlap with an earlier analysis by Tabbutt et al. (8). The Tabbutt et al. (8) analysis was retained, as both the Chamberlain et al. (7) and Tabbutt et al. (8) analyses had the same risk of bias and the latter included a slightly larger sample size.
References
1. Hirsch JC, Gurney JG, Donohue JE, Gebremariam A, Bove EL, Ohye RG. Hospital mortality for Norwood and arterial switch operations as a function of institutional volume. Pediatr Cardiol. 2008;29(4):713-7. 2. Gong CL, Song AY, Horak R, Friedlich PS, Lakshmanan A, Pruetz JD, et al. Impact of Confounding on Cost, Survival, and Length-of-Stay Outcomes for Neonates with Hypoplastic Left Heart Syndrom…
